# Supplementary material for: Computational Analysis Predicts Correlations among Amino Acids in SARS-CoV-2 Proteomes
Source: Biomedicines. 2023 Feb 10;11(2):512. doi: 10.3390/biomedicines11020512 (PMC9953644; doi:10.3390/biomedicines11020512)
Supplement: Supplementary file 1 [file biomedicines-11-00512-s001.zip]

Archive with 1 entries (1 files):
- biomedicines-2193445-supplementary.pdf
